# Supplementary material for: Comparison of Four Commercial Screening Assays for the Detection of blaKPC, blaNDM, blaIMP, blaVIM, and blaOXA48 in Rectal Secretion Collected by Swabs
Source: Microorganisms. 2019 Dec 16;7(12):704. doi: 10.3390/microorganisms7120704 (PMC6956118; doi:10.3390/microorganisms7120704)
Supplement: Supplementary File 1 [file microorganisms-07-00704-s001.zip]

Archive with 1 entries (1 files):
- microorganisms-609618-supplementary.xls
