# Supplementary material for: Comparison of Four Commercial Screening Assays for the Detection of blaKPC, blaNDM, blaIMP, blaVIM, and blaOXA48 in Rectal Secretion Collected by Swabs
Source: Microorganisms. 2019 Dec 16;7(12):704. doi: 10.3390/microorganisms7120704 (PMC6956118; doi:10.3390/microorganisms7120704)
Supplement: Supplementary File 1 [file microorganisms-07-00704-s001.zip › microorganisms-609618-supplementary.xls]

## Sheet: discordant
n. sample	routine screening tests	Amplidiag CARBAR + MCR kit results	Allplex Entero-DR assay results	EasyScreen ESBL/CPO Detection Kit results	AusDiagnostics MT CRE EU assay results
3770863001	NMDR	NEG	CTX-M; VanB	CTX-M
2150015201	OXA-48+	OXA-48/181	OXA-48; CTX-M; VanB	TEM; CTX-M; SHV; OXA48
1720900901	OXA-48+	AcOXA,OXA-48/181	OXA-48; CTX-M	TEM; CTX-M; SHV; OXA48; OXA23; OXA51; DHA
4117333702	KPC+	KPC+ MCR+
4117388701	KPC+	KPC+	KPC+; CTX-M	TEM; KPC
4117347601	OXA-48+	AcOXA	VanB	OXA23
4117352201	KPC+	KPC+	KPC+; CTX-M; VanB	TEM; CTX-M; KPC; SHV; DHA
4117310301	KPC+	KPC+	KPC+; CTX-M	TEM; CTX-M; KPC; SHV
2150050705	NMDR	MCR+
4117979001	KPC+	KPC+	KPC+	TEM; KPC; SHV; MCR5/6
17209586	negative a	VIM e	negative b	TEM; DHA; e	c
4117934801	negative a	MCR+			c
2150000906	negative a	NEG	neg		c
2150027701	negative a	NEG	VanB		c
2150019201	negative a	NEG	neg		c
2150015601	negative a	NEG	CTX-M		c
2149988001	negative a	NEG	VanB		c
1720908401	negative a	NEG	neg		c
1720917001	negative a	NEG	neg		c
1720889001	negative a	NEG	neg		c
1720903401	negative a	NEG	neg		c
1720910601	negative a	NEG	INVALIDO		c
1720906701	negative a	NEG	CTX-M		c
3770910702	negative a	NEG	NEG		c
3770910602	negative a	NEG	VanB		c
3770892501	negative a	NEG	neg		c
3770911901	negative a	NEG	neg		c
3770870205	negative a	NEG	VanB		c
3770908602	negative a	NEG	neg		c
3220304201	negative a	NEG	VanB		c
3770865901	negative a	NEG	VanB		c
3770865803	negative a	NEG	NEG		c
3770873501	negative a	NEG	VanB		c
3770865501	negative a	NEG	VanB		c
3770874201	negative a	NEG	CTX-M		c
3770772701	negative a	NEG	CTX-M		c
3770772801	negative a	NEG	VanB		c
3770772401	negative a	NEG	INVALIDO		c
3770911401	negative a	NEG	CTX-M		c
2543263901	negative a	NEG	CTX-M		c
3770866604	negative a	NEG	NEG		c
1720874101	negative a	NEG	INVALIDO		c
1240060101	negative a	NEG	NEG		c
2150033401	negative a	NEG	VanB		c
2150009701	negative a	NEG	VanA, CTX-M		c
2150005301	negative a	NEG	NEG		c
1720885902	negative a	NEG	NEG		c
4117350901	negative a	NEG	neg		c
1720957601	negative a	NEG	neg		c
3771008101	negative a	NEG	NEG		c
4117346301	negative a	NEG	NEG		c
4117294902	negative a	NEG	NEG		c
3771006101	negative a	NEG	CTX-M		c
3771004901	negative a	NEG	NEG		c
4117332201	negative a	NEG	NEG		c
4117331401	negative a	NEG	NEG		c
4117314101	negative a	NEG	NEG		c
2150031601	negative a	NEG	VanA, CTX-M		c
3771021501	negative a	NEG	NEG		c
3770981701	negative a	NEG	NEG		c
2150064701	negative a	NEG	VanA		c
1720968701	negative a	NEG	CTX-M, VanB		c
1720960601	negative a	NEG	VanB		c
3771614401	negative a	GES-CPO	VanB	TEM	c
3771612901	negative a	NEG	N.A.	NEG	c
3771587109	negative a	GES-CPO	N.A.	NEG	c
3771619701	negative a	NEG	N.A.	TEM	c
3771614901	negative a	NEG	VanB	TEM	c
3771659202	negative a	NEG	VanB	TEM, SHV, DHA	c
3771624201	negative a	NEG	CtX-M	TEM, CTX-M, SHV	c
3771624102	negative a	NEG	VanB	TEM, OXA-23, MCR3/4	c
3771628101	negative a	NEG	N.A.	TEM, SHV, MCR3/4	c
3771661001	negative a	NEG	N.A.	NEG	c
4117943101	negative a	NEG	VanB	TEM	c
4117931901	negative a	NEG	NEG	TEM, OXA-23	c
4117973001	negative a	NEG	neg	TEM	c
4117978701	negative a	NEG	NEG	TEM	c
4117950001	negative a	NEG	NEG	TEM, DHA	c
4117953201	negative a	NEG	VanB	TEM	c
4117951807	negative a	NEG	CTX-M	NEG	c
4117954801	negative a	GES-CPO	neg	TEM	c
4117329001	negative a	NEG	CtX-M VanB	TEM, CTX.M, SHV, DHA	c
41179134	negative a	negative b	VanB, IMP e	DHA e	c
4117902702	negative a	negative b	N.A.	TEM, CTX-M, DHA	c
4117963604	negative a	negative b	N.A.	TEM	c
2150334311	negative a	negative b	VanB	NEG	c
4117949901	negative a	negative b	VanB	TEM	c
41179520	negative a	negative b	negative b	TEM, OXA-48 e	c
4117972801	negative a	negative b	N.A.	NEG	c
1721304201	negative a	negative b	CtX-M VanB	CTX-M, DHA	c
1721283801	negative a	negative b	VanA	NEG	c
1721294501	negative a	negative b	VanB	NEG	c
1721282301	negative a	negative b	VanB	NEG	c
1721313201	negative a	negative b	N.A.	CTX-M, DHA	c
1721209901	negative a	negative b	VanB	TEM	c
1721294201	negative a	negative b	N.A.	NEG	c
3771564201	negative a	negative b	VanB	NEG	c
3771619803	negative a	negative b	VanA	NEG	c
3771629501	negative a	negative b	N.A.	TEM	c
3771620501	negative a	negative b	VanB	TEM, SHV	c
37715936	negative a	negative b	OXA-48 e	TEM e	c
3771617501	negative a	negative b	N.A.	NEG
3771594401	negative a	negative b	VanB	NEG
3771670201	negative a	negative b	neg	TEM
3771644601	negative a	negative b	neg	NEG
3771645001	negative a	negative b	neg	NEG
2150343101	negative a	negative b	CTX-M	TEM, CTX-M, SHV
3770999101	negative a	negative b	CTX-M	TEM, CTX-M
2150338701	negative a	negative b	neg	NEG
2150317601	negative a	negative b	CTX-M	TEM, CTX-M, DHA
1720964401	negative a	negative b	CTX_M	TEM, CTX-M, OXA-23
1720960801	negative a	negative b	VanB	TEM
1720965801	negative a	negative b	N.A	NEG
1720958101	negative a	negative b	neg	NEG	NEG
4117350701	negative a	negative b	VanB	TEM	NEG
1720932101	negative a	negative b	NEG	TEM	NEG
4117343401	negative a	negative b	neg	NEG	NEG
4117328401	negative a	negative b	neg	DHA	pan.CMY
1720947808	negative a	negative b	NEG	TEM, DHA	pan.CMY
2150056801	negative a	negative b	NEG	TEM	NEG
4118038601	negative a	negative b	VanB	NEG	NEG
4118054901	negative a	negative b	neg	CTX-M	NEG
4118068301	negative a	negative b	neg	NEG	NEG
4118074801	negative a	negative b	NEG	NEG	pan.CMY
4118081503	negative a	negative b	VanB	DHA	NEG
4118053701	negative a	negative b	neg	NEG	pan.CMY
41180697	negative a	negative b	VanB e	OXA-48 e	negative b
4118088001	negative a	negative b	CTX-M	TEM, CTX-M	negative b
4118054501	negative a	negative b	VanB	TEM	negative b
4118052801	negative a	negative b	neg	TEM	negative b
4118091802	negative a	negative b	neg	NEG	negative b
4118088704	negative a	negative b	NEG	TEM	negative b
4118097602	negative a	negative b	VanB	NEG	negative b
4118052401	negative a	negative b	VanB	TEM	negative b
4118060901	negative a	negative b	CTX-M;VanB	TEM, CTX-M	negative b
3771764701	negative a	negative b	CTX-M	CTX-M	negative b
4118059701	negative a	negative b	neg	TEM	negative b
4117970701	negative a	negative b	CTX-M; VanB	TEM, CTX-M, SHV, OXA-23	negative b
4118091401	negative a	negative b	neg	TEM, DHA	negative b
3771768801	negative a	negative b	INVALIDO	NEG	negative b
4118093904	negative a	negative b	VanB	TEM, OXA-23	negative b
4118064701	negative a	negative b	NEG	NEG	negative b
4118088501	negative a	negative b	neg	NEG	negative b
3771735501	negative a	negative b	CTX-M	TEM, CTX-M	negative b
4118087701	negative a	negative b	KPC, CTX-M, VanB	TEM; CTX-M; KPC; MCR3/4	negative b
4118062301	negative a	negative b	neg	TEM	negative b
41180676	negative a	negative b	negative b	OXA-48 e	negative b
4118063501	negative	negative b	CTX-M; VanB	TEM, CTX-M, SHV	CTX-M 1
4118067301	negative	negative b	neg	NEG	pan.CMY
4118057101	negative	negative b	neg	TEM	NEG
3771739601	negative	negative b	KPC	TEM KPC SHV	KPC
3771750101	negative	negative b	neg	NEG	NEG
3771742101	negative	negative b	CTX-M	NEG	CTX-M 1
4118026101	negative	negative b	NEG	NEG	pan.CMY
3771739401	negative	negative b	CTX-M; VanB	NEG	CTX-M 9
3771750601	negative	negative b	VanB	TEM	NEG
3771736201	negative	negative b	VanB	NEG	NEG
4118091201	negative	negative b	NEG	DHA	NEG
3771732201	negative	negative b	VanA	MCR1/2	NEG
3771734301	negative	negative b	VanB	NEG	NEG
3771733301	negative	negative b	neg	NEG	pan.CMY
4118060601	negative	negative b	NEG	DHA	NEG
3771754001	negative	negative b	neg	TEM, CTX-M	NEG
3771748101	negative	negative b	neg	NEG	NEG
2150410801	negative	negative b	invalido	NEG	NEG
4118093803	negative	negative b	CTX-M; VanB	TEM, CTX-M	CTX-M 1 – 9
3771769302	negative	negative b	VanB	TEM, DHA, CMY, MCR1/2	NEG
3771742201	negative	negative b	VanB	NEG	NEG
2150405101	negative	negative b	neg	TEM, DHA, CMY	pan.CMY
4118062001	negative	negative b	neg	TEM	pan.CMY
3771732301	negative	negative b	neg	TEM	pan.CMY
3771725701	negative	negative b	neg	NEG	pan.CMY
2150403201	negative	negative b	VanB	NEG	NEG
4118063403	negative	negative b	VanB	TEM, DHA	NEG
3771731901	negative	negative b	neg	NEG	NEG
3771742001	negative	negative b	neg	TEM, DHA	NEG
2150406301	negative	negative b	CTX-M	TEM, CTX-M	CTX-M 1
3771753601	negative	negative b	neg	CTX-M, DHA	pan.CMY
3771715001	negative	negative b	NEG	DHA	NEG
4118069901	negative	negative b	CTX-M, VanB	CTX-M	CTX-M 1 pan.CMY
4118451001	negative	negative b	CTX-M	NEG	CTX-M 1
1721603301	negative	negative b	neg	NEG	NEG
1721591301	negative	negative b	VanB	TEM	pan.CMY
4118497701	negative	negative b	neg	TEM	NEG
41185451	KPC+ d	negative b	KPC, VanB e	TEM, KPC, SHV, OXA-23 e	KPC, OXA 23 – 51 e
1721555801	KPC+ d	negative b	neg	TEM	NEG
1721610301	KPC+ d	negative b	neg	NEG	pan.CMY
4118501601	KPC+ d	negative b	neg	TEM	pan.CMY
4118481502	KPC+ d	negative b	CTX-M	TEM; CTX-M	CTX-M 1
1721605301	KPC+ d	negative b	NEG		pan.CMY
4118551501	KPC+ d	negative b	neg	OXA-48	NEG
4118454101	KPC+ d	negative b	neg	NEG	NEG
4118483201	KPC+ d	negative b	VanB	NEG	pan.CMY
1721581301	KPC+ d	negative b	NEG		NEG
4118566501	KPC+ d	negative b	VanB	NEG	NEG
4118496801	KPC+ d	negative b	neg	NEG	NEG
4118491401	KPC+ d	negative b	VanB	TEM; OXA-23	pan.CMY OXA-23 OXA-51
3772182103	KPC+ d	negative b	VanB		NEG
2150628901	KPC+ d	negative b	NEG	TEM	NEG
4118496601	KPC+ d	negative b	VanB	NEG	pan.CMY
4118552201	KPC+ d	negative b	neg	OXA-23	OXA-23 OXA-51
4118471504	KPC+ d	negative b	CTX-M, VanB		CTX-M 9
4118497001	KPC+ d	negative b	CTX-M	NEG	pan.CMY CTX-M9
4118491901	KPC+ d	negative b	neg	TEM	pan.CMY
4118490801	KPC+ d	negative b	VanB	NEG	pan.CMY
4118472903	KPC+ d	negative b	CTX-M, VanB		pan.CMY CTX-M1
4118419002	KPC+ d	negative b	CTX-M	TEM, CTX-M	CTX-M 1
4118468201	KPC+ d	negative b	VanA, VanB, CTX-M	TEM	pan.CMY CTX-M1
4118474903	KPC+ d	negative b	NEG	TEM	OXA-23
4118501401	KPC+ d	negative b	VanB	TEM
4118493401	KPC+ d	negative b	neg	NEG	pan.CMY
4118478802	KPC+ d	negative b	neg	TEM	NEG
4118482101	KPC+ d	negative b	neg	NEG	NEG
2150583801	KPC+ d	negative b	neg	TEM, DHA	pan.CMY
4118494701	KPC+ d	negative b	VanB	TEM	NEG
4118500101	KPC+ d	negative b	neg	TEM, SHV, DHA	NEG
4118512501	KPC+ d	negative b	neg	CTX-M	NEG
4118451801	KPC+ d	negative b	VanB	NEG	NEG
4118470201	KPC+ d	negative b	neg	NEG	pan.CMY
4118469801	KPC+ d	negative b	CTX-M; VanB	TEM, CTX-M, DHA	CTX-M 1
4118484904	KPC+ d	negative b	neg	TEM, DHA	NEG
4118451901	KPC+ d	negative b	VanB	TEM	pan.CMY
4118490601	KPC+ d	negative b	VanB	NEG	NEG
41184292	KPC+ d	negative b	KPC, CTX-M, VanB e	TEM, CTX-M e	KPC, CTX M 1, CMY OXA-48 e
4118448001	NMDR	NEG	VanB	TEM, CMY	pan.CMY
2150590901	NMDR	NEG	VanB	NEG	pan.CMY
4118499002	NMDR	NEG	neg	TEM	pan.CMY
4118470301	NMDR	NEG	VanB	TEM, DHA	NEG
4118466903	NMDR	NEG	NEG	NEG	NEG
4118465302	NMDR	NEG	neg	NEG	NEG
4118499902	NMDR	NEG	neg	TEM	NEG
4118464603	NMDR	NEG	NEG		NEG
4118506001	NMDR	NEG	neg	DHA	pan.CMY
4118506501	NMDR	NEG	neg	TEM	NEG
4118469302	NMDR	NEG	CTX-M	TEM	pan.CMY
4118479203	NMDR	/	VanB	NEG	NEG
4118458201	NMDR	NEG	neg	TEM, DHA	pan.CMY
2543797505	NMDR	NEG	neg	TEM	NEG
4118980501	KPC +	AcOXA, KPC+	KPC, VanA, CTX-M, VanB	TEM, CTX-M, KPC, SHV, OXA-23, CMY	KPC CTX M 1 pan.CMY OXA 23 – 51
17218600	negative a	VIM e	c	TEM, SHV e	c
4118489601	negative a	/	VanB	TEM; MCR1/2	NEG
4118471001	negative a	/	NEG	NEG	NEG
4119009501	negative a	NEG	CTX-M		CTX-M9
4118967801	negative a	NEG	neg		NEG
1721853801	negative a	NEG	VanB	NEG	NEG
4118985901	negative a	NEG	NEG		NEG
4118961301	negative a	NEG	VanB		NEG
1241176001	negative a	NEG	neg		NEG
1721853401	negative a	NEG	N.A.	NEG
4118979202	negative a	NEG	CTX-M		CTX-M 1 pan.CMY
4118984701	negative a	NEG	CTX-M		CTX-M9
1721843002	negative a	NEG	VanB		pan.CMY
1721855201	negative a	NEG	VanB	TEM; CTX-M
4118956401	negative a	NEG	VanB		NEG
4118954401	negative a	NEG	NEG		NEG
1721788703	negative a	NEG	neg		NEG
1721854201	negative a	NEG	CTX-M	TEM
4118995801	negative a	NEG	VanB		NEG
4118955401	negative a	NEG	NEG		NEG
1721786701	negative a	NEG	neg		pan.CMY
1721846901	negative a	NEG	N.A	TEM
4119004709	negative a	NEG	neg		NEG
4118983801	negative a	NEG	CTX-M		CTX-M 1 pan.CMY OXA-51
4118922904	negative a	NEG	VanB		NEG
1721848401	negative a	NEG	N.A.	TEM; CTX-M
4118996001	negative a	NEG	neg		NEG
4118998401	negative a	AcOXA	VanB		OXA-23-51 like late
3772651101	negative a	NEG	neg		NEG
4118996401	negative a	NEG	neg		NEG
4118839401	negative a	NEG	neg		NEG
3772528702	negative a	NEG	N.A.	TEM; DHA	NEG
1721847001	negative a	NEG	CTX-M	CTX-M;DHA
1721847901	negative a	NEG	CTX-M	CTX-M	CTX-M 1
1721852801	negative a	NEG	VanB	NEG	NEG
37727610	negative a	negative b	OXA-48 e	CTX-M, OXA-48 e	OXA-48 e
1721857701	negative a	negative b	OXA-48 e	CTX-M	OXA-48 e
1721854301	negative a	negative b	OXA-48 e		OXA-48 e
1721846801	negative a	negative b	OXA-48 e	SHV; TEM	OXA-48 e
1721853701	negative a	negative b	OXA-48 e	TEM; CTX-M	OXA-48 e
1721855101	negative a	negative b	OXA-48 e	TEM	OXA-48 e
1721854401	negative a	negative b	OXA-48 e	TEM; DHA	OXA-48 e
1721856301	negative a	negative b	OXA-48 e	TEM; SHV	OXA-48 e
1721854101	negative a	negative b	OXA-48 e	CTX-M	OXA-48 e
1721854801	negative a	negative b	OXA-48 e	TEM	OXA-48 e
1721847501	negative a	negative b	OXA-48 e	TEM; CMY	OXA-48 e
1721847801	negative a	negative b	OXA-48 e		OXA-48 e
1721854901	negative a	negative b	OXA-48 e	TEM	OXA-48 e
1721849601	negative a	negative b	OXA-48 e	TEM; CTX-M; SHV	OXA-48 e
1721854601	negative a	negative b	OXA-48 e	TEM	OXA-48 e
1721853001	negative a	negative b	OXA-48 e	NEG	OXA-48 e
37727611	negative a	negative b	OXA-48 e	CTX-M, OXA-48 e	OXA-48 e
1721847701	negative a	negative b	N.A.	TEM	NEG
1721853201	negative a	negative b	VanB	TEM	pan.CMY
1721847301	negative a	negative b	VanB	CTX-M	pan.CMY
1721848001	negative a	negative b	N.A.	NEG	NEG
1721855401	negative a	negative b	N.A.	TEM	NEG
1721789307	negative a	negative b	CTX-M	TEM; CTX-M; DHA	CTX-M 1
2545256401	negative a	negative b	invalido	TEM, CTX-M, SHV, DHA	pan.CMY
4121060803	negative a	negative b	VanB	NEG	pan.CMY
4121070404	negative a	negative b	VanB	TEM, DHA	NEG
4121066401	negative a	negative b	KPC, CTX-M, VanB		KPC pan.CMY CTX M 1
4121040801	negative a	negative b	VanA, VanB	TEM	NEG
4121049401	negative a	negative b	neg	TEM, DHA	NEG
4121070101	negative a	negative b	VanB	NEG	NEG
3774851101	negative a	negative b	CTX-M, VanB	TEM, CTX-M, SHV	CTX-M 1
4121065101	negative a	negative b	neg	TEM, DHA	NEG
4121002404	negative a	negative b	KPC		KPC pan.CMY
4121058901	negative a	negative b	neg	DHA	NEG
3774849101	negative a	negative b	neg	NEG	NEG
4121063803	negative a	negative b	CTX-M	TEM, CTX-M, DHA	CTX-M 1 OXA 23-51 late
4121036901	negative a	negative b	CTX-M, VanB	CTX-M	CTX-M 9
4121080801	negative a	negative b	CTX-M, VanB	CTX-M	CTX-M 1
3774824901	negative a	negative b	CTX-M	TEM, CTX-M	pan.CMY
4121026501	negative a	negative b	INVALIDO	NEG	NEG
4779511001	negative a	negative b	invalido	NEG	NEG
4121065001	negative a	negative b	VanA, VanB	NEG	NEG
3774846202	negative a	negative b	NEG	NEG	NEG
4121076701	negative a	negative b	neg	CTX-M	pan.CMY
4121033601	negative a	negative b	CTX-M, VanB	TEM	NEG
4121045501	negative a	negative b	neg	TEM, CTX-M	NEG
3774823101	negative a	negative b	NEG	NEG	NEG
4121035301	negative a	negative b	VanA, CTX-M	CTX-M, OXA-23	CTX-M 1 OXA 23-51
4121046701	negative a	negative b	CTX-M	TEM, DHA	CTX-M 1
4121051001	negative a	negative b	neg	TEM, DHA	NEG
4121042803	negative a	negative b	VIM		pan.VIM
4121046601	negative a	negative b	NEG	TEM, CTX-M	NEG
4121040701	negative a	negative b	VanB	NEG	pan.CMY
3774849501	negative a	negative b	NEG	TEM	NEG
4121006801	negative a	negative b	VanB	NEG	OXA-23 OXA-51
4121016701	negative a	negative b	CTX-M, VanB	CTX-M	CTX-M 1
4121014901	negative a	negative b	NEG		NEG
1723027401	negative a	negative b	VanB	TEM, SHV, DHA	NEG
4121008401	negative a	negative b	CTX-M, VanB	TEM, CTX-M	CTX-M 1 pan.CMY
4121088501	negative a	negative b	CTX-M, VanB	TEM	CTX-M 9
4121013301	negative a	negative b	VanB	TEM	NEG
4121014001	negative a	negative b	CTX-M, VanB	TEM, CTX-M, CMY	CTX-M 1 CTX-M9 pan.CMY
4121008201	negative a	negative b	VanB	NEG	OXA-23 OXA-51
4121009101	negative a	negative b	CTX-M, VanB	NEG	CTX-M 9
4121012401	negative a	negative b	VanB	NEG	pan.CMY
1723000102	negative a	negative b	VanB	NEG	NEG
4121045201	negative a	negative b	VanB	TEM	NEG
4121040605	negative a	negative b	neg	TEM, DHA	NEG
4121015401	negative a	negative b	CTX-M	CTX-M	CTX-M9
4121042309	negative a	negative b	neg	NEG	NEG
4121007001	negative a	negative b	KPC, CTX-M		KPC OXA 23 – 51 CTX M 1
4121008501	negative a	negative b	CTX-M		CTX-M 1
4121011701	negative a	negative b	CTX-M	TEM	CTX-M 1 CTX-M9 late
4121007501	negative a	negative b	neg	TEM, DHA	NEG
4121006301	negative a	negative b	CTX-M, VanB		CTX-M 1
4121012801	negative a	negative b	VanB		pan.CMY
4121012101	negative a	negative b	NEG	NEG	CTX-M 1 late
4121043403	negative a	negative b	VanB	TEM, CTX-M, CMY	pan.CMY
4121007401	negative a	negative b	neg		NEG
4121014601	negative a	negative b	CTX-M, VanB		CTX-M 1 – 9
4121008901	negative a	negative b	CTX-M	TEM, CTX-M, SHV	NEG
4121007301	negative a	negative b	VanB	TEM	NEG
4121015901	negative a	negative b	CTX-M		CTX-M 9 pan.CMY
4120643101	negative a	negative b	VanB		NEG
3774467101	negative a	negative b	CTX-M	NEG	CTX-M 1 pan.CMY
3774476001	negative a	negative b	CTX-M	NEG	NEG
1722830201	negative a	negative b	neg	NEG	NEG
2151560301	negative a	negative b	VanA, VanB	NEG	NEG
3774439102	negative a	negative b	NEG	TEM, SHV	NEG
3774490302	negative a	negative b	NEG	TEM, SHV	NEG
1722841901	negative a	negative b	VanB	NEG	NEG
2151561701	negative a	negative b	neg	CTX-M, DHA	pan.CMY
3774442204	negative a	negative b	NEG	OXA-48, DHA	NEG
3774475802	negative a	negative b	NEG	TEM	NEG
1722851801	negative a	negative b	CTX-M, VanB	NEG	CTX-M 1 pan.CMY
2151562905	negative a	negative b	CTX-M, VanB	NEG	CTX-M 1 pan.CMY
3774477201	negative a	negative b	VanB	OXA-23	NEG
1722834601	negative a	negative b	VanB	TEM	pan.CMY
3774497101	negative a	negative b	VanB	TEM	pan.CMY
2151556801	negative a	negative b	neg	DHA	NEG
3774440101	negative a	negative b	neg	NEG	NEG
1722824305	negative a	negative b	neg	NEG	pan.CMY
3774451301	negative a	negative b	CTX-M	OXA-23	CTX-M 9
2151572401	negative a	negative b	CTX-M	TEM	CTX-M 9
3774474104	negative a	negative b	VanB	NEG	pan.CMY
1722843401	negative a	negative b	neg	TEM, DHA	NEG
1722824701	negative a	negative b	neg	NEG	NEG
2151557401	negative a	negative b	CTX-M	CTX-M	CTX-M 1
3774450101	negative a	negative b	CTX-M	CTX-M	CTX-M 1
1722836301	negative a	negative b	VanB	NEG	NEG
2151533904	negative a	negative b	NEG	NEG	NEG
3774475901	negative a	negative b	CTX-M	DHA	CTX-M 1 pan.CMY
1722843701	negative a	negative b	CTX-M, VanB	NEG	CTX-M 1 pan.CMY
2151574901	negative a	negative b	neg	TEM	NEG
4120717601	negative a	negative b	neg	NEG	NEG
4120694903	negative a	negative b	VanB	TEM	NEG
1722859101	negative a	negative b	CTX-M, VanB		CTX-M 1 pan.CMY
2545065801	negative a	negative b	neg	NEG	NEG
4120693906	negative a	negative b	INVALIDO	OXA-23	NEG
4120724901	negative a	negative b	CTX-M, VanB	CTX-M	CTX-M 1
1722852701	negative a	negative b	CTX-M		CTX-M 1 pan.CMY
2545065901	negative a	negative b	invalido	NEG	NEG
2151559201	negative a	negative b	CTX-M	TEM, CTX-M	CTX-M 1
41207162	negative a	VIM e	VIM e	c	VIM e
4120742001	negative a	NEG	VanB	c	NEG
4120717801	negative a	NEG	NEG	c	NEG
2151575101	negative a	NEG	VanB	c	NEG
4120665701	negative a	NEG	VanB	c	NEG
2151562406	negative a	NEG	VanB	c	NEG
2151566501	negative a	NEG	NEG	c	NEG
4120718702	negative a	NEG	neg	c	NEG
4120778101	negative a	NEG	neg	c	NEG
1722819201	negative a	NEG	neg	c	pan.CMY
2151567001	negative a	NEG	CTX-M	c	CTX-M 1 – 9
4120717501	negative a	NEG	neg	c	NEG
4120768101	negative a	NEG	CTX-M	c	CTX-M 9
1242395901	negative a	NEG	VanB	c	NEG
4120685601	negative a	NEG	VanB	c	CTX-M 1
4120748101	negative a	NEG	neg	c	NEG
4120711801	negative a	NEG	NEG	c	NEG
4120717101	negative a	NEG	neg	c	pan.CMY
4120691201	negative a	NEG	VanB	c	pan.CMY
1722876801	negative a	NEG	VanB	c	NEG
1723031001	negative a	NEG	neg	c	NEG
3774794601	negative a	NEG	NEG	c	NEG
3774811101	negative a	NEG	neg	c	NEG
4121069901	negative a	NEG	VanB	c	NEG
1723030201	negative a	NEG	neg	c	NEG
3774827401	negative a	GES-CPO	VanB	c	pan.CMY
3774821104	negative a	GES-CPO	VanB	c	NEG
4121031401	negative a	NEG	neg	c
1723034201	negative a	NEG	VanB	c	NEG
3774811701	negative a	NEG	VanB	c	NEG
3774800301	negative a	NEG	neg	c	NEG
4121057901	negative a	NEG	neg	c	NEG
4121058202	negative a	NEG	VanB	c	pan.CMY
3774831601	negative a	NEG	neg	c	pan.CMY
2151693501	negative a	NEG	neg	c	pan.CMY
4120997901	negative a	NEG	VanB	c	NEG
3774801101	negative a	NEG	neg	c	pan.CMY
3774799601	negative a	NEG	VanB	c	NEG
2151717005	negative a	NEG	neg	c	NEG
4121064401	negative a	NEG	CTX-M, VanB	c	CTX-M 1
3774819001	negative a	NEG	neg	c	NEG
3774786801	negative a	NEG	neg	c	NEG
2151719101	negative a	NEG	VanB	c	NEG
4121062401	negative a	NEG	CTX-M, VanB	c	CTX-M 9
3774760301	negative a	NEG	neg	c	pan.CMY
3774838001	negative a	NEG	CTX-M, VanB	c	CTX-M 1
2151725701	negative a	NEG	neg	c	NEG
3774793201	negative a	NEG	CTX-M	c	CTX-M 1 pan.CMY
3774823001	negative a	NEG	neg	c	NEG
2151690501	negative a	NEG	neg	c	NEG
4121042402	negative a	NEG	VanB	c	NEG
3774785601	negative a	NEG	NEG	c	NEG
4121039801	negative a	NEG	NEG	c	NEG
2151705701	negative a	NEG	VanB	c	NEG
4121035701	negative a	NEG	neg	c	NEG
2151710201	negative a	NEG	NEG	c	NEG
4120998001	negative a	NEG	VanB	c	NEG
2151696801	negative a	NEG	VanB	c	NEG
4121045401	negative a	NEG	VanB	c	NEG
3774778601	negative a	NEG	VanB	c	NEG
4121041601	negative a	NEG	VanB	c	NEG
2151702901	negative a	NEG	neg	c	NEG
4121021501	negative a	AcOXA	CTX-M	c	CTX-M 1 pan.CMY OXA-23 OXA-51
3774778901	negative a	NEG	VanB	c	pan.CMY
4121047101	negative a	NEG	CTX-M	c	CTX-M 9
3774793901	negative a	NEG	neg	c	pan.CMY
4121030001	negative a	NEG	CTX-M, VanB	c	CTX-M 1 pan.CMY
1723032601	negative a	NEG	neg	c	NEG
2151687701	negative a	NEG	VanB	c	pan.CMY
1723029501	negative a	NEG	CTX-M, VanB	c	CTX-M 1
4121013401	negative a	NEG	CTX-M, VanB	c	CTX-M 1 – 9
4121036501	negative a	NEG	CTX-M	c	pan.CMY
2151708201	negative a	NEG	invalido	c	NEG
4121037803	negative a	NEG	CTX-M	c	CTX-M 1 – 9
4121059401	negative a	NEG	NEG	c	pan.CMY
2151718401	negative a	NEG	neg	c	NEG
4121024501	negative a	NEG	NEG	c	pan.CMY
4121039302	negative a	NEG	NEG	c	NEG
2151727901	negative a	NEG	VanB	c	pan.CMY
412156450	negative a	NEG	CTX-M	c	CTX-M 1
412153710	negative a	NEG	CTX-M	c	CTX-M 9
412154750	negative a	escluso	NEG	c	NEG
412152210	negative a	NEG	NEG	c	NEG
412152790	negative a	NEG	NEG	c	NEG
412155020	negative a	NEG	VanA	c	pan.CMY
412155920	negative a	NEG	neg	c	NEG
172329500	negative a	NEG	neg	c	NEG
412150670	negative a	NEG	neg	c	pan.CMY
215195460	negative a	NEG	neg	c	NEG
412149280	negative a	NEG	neg	c	NEG
412153010	negative a	NEG	VanB	c	pan.CMY
215195590	negative a	NEG	CTX-M, VanB	c	pan.CMY
215193460	negative a	GES-CPO	VanB	c	NEG
412168630	negative a	NEG	CTX-M	c	CTX-M 1
412167910	negative a	NEG	VanB	c	pan.CMY
412167690	negative a	NEG	neg	c	NEG
412168650	negative a	NEG	CTX-M	c	CTX-M 1 pan.CMY
412165810	negative a	NEG	VanB	c	pan.CMY
412167450	negative a	NEG	neg	c	NEG
412165480	negative a	NEG	CTX-M	c	CTX-M 1 pan.CMY
412164530	negative a	NEG	CTX-M	c	CTX-M 1
412170270	negative a	NEG	CTX-M	c	CTX-M 9
412167470	negative a	MCR+	NEG	c	pan.CMY
412164810	negative a	NEG	NEG	c	NEG
412168580	negative a	NEG	NEG	c	NEG
412167300	negative a	NEG	NEG	c	NEG
412170250	negative a	NEG	NEG	c	NEG
412162960	negative a	NEG	NEG	c	NEG
412168460	negative a	NEG	VanB	c	Inibizione pan bacteria
412167860	negative a	AcOXA	CTX-M	c	CTX-M 1
172337430	negative a	NEG	NEG	c	NEG
172336370	negative a	NEG	VanB	c	pan.CMY
172334780	negative a	NEG	VanA	c	pan.CMY
172339270	negative a	NEG	CTX-M	c	CTX-M 1 pan.CMY
172338340	negative a	NEG	NEG	c	NEG
377493510	negative a	NEG	CTX-M	c	CTX-M 1 – 9
215199670	negative a	NEG	VanB	c	NEG
215200160	negative a	NEG	neg	c	NEG
215199050	negative a	KPC	KPC, CTX-M	c	KPC CTX M 1 pan.CMY
215201650	negative a	NEG	VanB	c	NEG
377545880	negative a	NEG	CTX-M	c	CTX-M 1
377546460	negative a	NEG	NEG	c	NEG
377548550	negative a	NEG	NEG	c	NEG
377552170	negative a	NEG	NEG	c	NEG
377550490	negative a	NEG	NEG	c	pan.CMY
377549270	negative a	NEG	VanB	c	NEG
377551410	negative a	NEG	NEG	c	OXA-23
215197320	negative a	NEG	neg	c	NEG
215199420	negative a	NEG	VanA	c	pan.CMY
172339390	negative a	NEG	CTX-M	c	CTX-M 1
412164090	negative a	NEG	invalido	c	NEG
412164100	negative a	AcOXA	CTX-M	c	CTX-M 9 OXA 23
412164120	negative a	NEG	VanB	c	NEG
412168680	negative a	AcOXA	CTX-M, VanB	c	CTX-M 1 OXA 23-51
412160060	negative a	NEG	CTX-M, VanB	c	CTX-M 1
215200650	negative a	NEG	CTX-M, VanB	c	CTX-M 1
215200270	negative a	NEG	neg	c	NEG
215199810	negative a	NEG	CTX-M	c	CTX-M 9
377549930	negative a	NEG	VanA	c	NEG
377548160	negative a	NEG	neg	c	NEG
412167970	negative a	NEG	neg	c	NEG
41216499	negative a	negative b	KPC, VIM, IMP e	c	negative b
412168750	NMDR	NEG	CTX-M, VanB		CTX-M 1 pan.CMY
412167480	NMDR	NEG	VanB		pan.CMY
412168660	NMDR	NEG	CTX-M, VanB		CTX-M 1 pan.CMY
412164840	NMDR	NEG	VanB		NEG
412164420	NMDR	NEG	VanB		NEG
412163940	NMDR	NEG	CTX-M		CTX-M 1
412166700	NMDR	NEG	NEG		NEG
37753027	KPC+ d	KPC e	KPC, VanA, CTX-M e	TEM e	KPC, CTX M 1, CMY e
412154360	NMDR	GES-CPO	CTX-M	CTX-M	CTX-M 1
412154150	NMDR	NEG	VanB	CTX-M, DHA	pan.CMY
412152840	NMDR	NEG	CTX-M, VanB	CTX-M	CTX-M 1
377534890	NMDR	NEG	neg	TEM, DHA	NEG
377535380	NMDR	NEG	neg	CTX-M	pan.CMY
377538310	NMDR	NEG	neg	CMY	pan.CMY
215193050	NMDR	NEG	CTX-M	TEM	CTX-M 1
412154560	NMDR	NEG	NEG	TEM	NEG
412153940	NMDR	NEG	NEG	TEM,CMY	NEG
412157370	NMDR	NEG	VanB	TEM	NEG
412152960	NMDR	AcOXA	CTX-M	TEM, CTX-M, OXA-23	CTX-M 9 pan.CMY OXA 23
412156790	NMDR	NEG	NEG	TEM, DHA	NEG
215193930	NMDR	NEG	NEG	NEG	NEG
377534830	NMDR	NEG	NEG	NEG	NEG
377535340	NMDR	NEG	VanB	SHV, DHA	NEG
377535180	NMDR	NEG	neg	TEM	pan.CMY
172331600	NMDR	NEG	VanB	TEM	pan.CMY
172329380	NMDR	NEG	VanA, VanB	NEG	NEG
172331090	NMDR	NEG	CTX-M, VanB	NEG	CTX-M 1
172331140	NMDR	MCR	VanB	NEG	pan.CMY
172330920	NMDR	NEG	neg	TEM	NEG
377534840	NMDR	NEG	VanB	NEG	pan.CMY
377534440	NMDR	NEG	VanB	TEM	pan.CMY
215192970	NMDR	NEG	neg	TEM	NEG
215195540	NMDR	NEG	neg	NEG	NEG
215194750	NMDR	NEG	neg	NEG	NEG
254552320	NMDR	NEG	invalido	NEG	NEG
215195480	NMDR	NEG	VanB	TEM, DHA	pan.CMY
172330170	NMDR	NEG	VanB	NEG	pan.CMY
377533740	NMDR	NEG	invalido	NEG	NEG
377537760	NMDR	NEG	neg	TEM	pan.CMY
377536090	NMDR	NEG	neg	NEG	NEG
412155380	NMDR	escluso	CTX-M	TEM, CTX-M	pan.CMY
412153540	NMDR	NEG	NEG	NEG	pan.CMY
412157140	NMDR	NEG	NEG	NEG	pan.CMY
412155390	NMDR	NEG	VanB	TEM, SHV, CMY	pan.CMY
412158710	KPC +	KPC	KPC, VanB	KPC	KPC
41215475	NMDR	NEG	neg
41215516	negative a	VIM e	VIM, VanB e	c	c
37753556	NMDR	NEG	neg	c
41216805	NMDR	NEG	CTX-M, VanB	c
41216751	NMDR	NEG	neg	c
41216047	NMDR	NEG	CTX-M, VanB	c
41215365	NMDR	NEG	invalido	c
41215769	NMDR	NEG	neg	c
17232616	NMDR	NEG	VanB	c
17233422	NMDR	NEG	neg	c
21519752	NMDR	NEG	VanB	c
12429480	NMDR	GES-CPO	neg	c
12429520	NMDR	NEG	neg	c
17233229	NMDR	NEG	neg	c
41215655	NMDR	NEG	VanB	c
41215603	NMDR	NEG	CTX-M	c
41215465	NMDR	NEG	CTX-M, VanB	c
41215566	NMDR	NEG	CTX-M, VanB	c
41215219	NMDR	NEG	VanB	c
41215779	NMDR	NEG	CTX-M, VanB	c
41215446	NMDR	NEG	NEG	c
41215597	NMDR	NEG	neg	c
41215711	NMDR	NEG	VAnB	c
41215721	NMDR	NEG	neg	c
41215540	NMDR	NEG	VAnB	c
41215455	NMDR	NEG	CTX-M	c
41215629	NMDR	NEG	CTX-M	c
41215459	NMDR	NEG	NEG	c
41215577	NMDR	NEG	CTX-M	c
412154080	NMDR	NEG	NEG	c	NEG
412154830	NMDR	NEG	VanB	c	NEG
412154840	NMDR	NEG	neg	c	NEG
412158070	NMDR	NEG	CTX-M, VanB	c	CTX-M 1
412158460	NMDR	MCR+	neg	c	pan.CMY
412157810	NMDR	NEG	VanB	c	NEG
41217413	KPC+ d	AcOXA e	KPC, CTX-M, VanB e	c	KPC, CTX M 1, OXA 23 – 51 e
412174200	NMDR	NEG	neg		NEG
412174990	NMDR	NEG	neg		NEG
412174280	NMDR	NEG	CTX-M		CTX-M 1 pan.CMY
412174430	NMDR	NEG	NEG		CTX-M 1 late
412158690	NMDR	NEG	neg		NEG
412156700	NMDR	NEG	CTX-M		CTX-M 1
412156200	NMDR	NEG	CTX-M, VanB		CTX-M 9 pan.CMY
412156190	NMDR	AcOXA	CTX-M		CTX-M 9 OXA 23
412157780	NMDR	NEG	CTX-M		CTX-M 9
412158000	NMDR	NEG	VanA, CTX-M, VanB		CTX-M 1
412158260	NMDR	NEG	neg		CTX-M 1
172361140	NMDR	NEG	CTX-M	CTX-M	CTX-M 9
172357290	NMDR	NEG	NEG	NEG	NEG
377587560	NMDR	NEG	VanB	DHA	NEG
412208650	NMDR	NEG	neg	TEM, DHA	pan.CMY
412208810	NMDR	escluso	neg	NEG	NEG
215220530	NMDR	NEG	invalido	NEG	NEG
412212780	NMDR	NEG	VanB	TEM, DHA	NEG
412212820	NMDR	NEG	neg	TEM, DHA, MCR5/6	NEG
377595440	NMDR	NEG	neg	NEG	NEG
172357570	NMDR	NEG	VanB	SHV, DHA	pan.CMY late
377582200	NMDR	NEG	invalido	TEM	NEG
377594170	NMDR	NEG	VanB	TEM	NEG
377594810	NMDR	NEG	neg	NEG	NEG
377592290	NMDR	NEG	neg	TEM, DHA	pan.CMY
172358110	NMDR	NEG	CTX-M, VanB	TEM, CTX-M	CTX-M 1
377591770	NMDR	NEG	neg	NEG	NEG
37759498	negative a	VIM e	VIM e	negative b	negative b
412210370	NMDR	NEG	NEG	NEG	NEG
412208910	NMDR	NEG	VanB	TEM	NEG
412208580	NMDR	NEG	VanB	TEM	NEG
412207000	NMDR	NEG	VanB	NEG	NEG
412208490	NMDR	NEG	VanB	TEM, DHA	NEG
412209520	NMDR	NEG	NEG	TEM	NEG
412208450	NMDR	NEG	NEG	NEG	NEG
412204650	NMDR	NEG	neg	TEM	NEG
412207070	NMDR	NEG	CTX-M	TEM, CTX-M, DHA	CTX-M 1 pan.CMY
412199690	NMDR	escluso	VanB	TEM	NEG
412209530	NMDR	NEG	CTX-M	NEG	CTX-M 1 pan.CMY
412209410	NMDR	MCR	CTX-M, VanB	TEM, CTX-M	CTX-M 1
412201240	NMDR	NEG	CTX-M, VanB	DHA	CTX-M 1 – 9
412205180	NMDR	NEG	NEG	NEG	NEG
412208950	NMDR	NEG	VanB	TEM, MCR-1, MCR1/2	NEG
412206380	NMDR	NEG	VanB	NEG	pan.CMY
412207340	NMDR	NEG	CTX-M, VanB	TEM, CTX-M, DHA, CMY	CTX-M 1 pan.CMY
412206320	NMDR	NEG	CTX-M	TEM, CTX-M, SHV, DHA	CTX-M 1 – 9
412205340	NMDR	NEG	neg	TEM	NEG
215218860	NMDR	NEG	neg	NEG	NEG
172357730	NMDR	NEG	CTX-M, VanB	TEM, CTX-M, CMY	CTX-M 9 pan.CMY
412209680	NMDR	NEG	neg	DHA	NEG
412209320	NMDR	NEG	VanA, CTX-M, VanB	TEM, CTX-M, DHA	CTX-M 1
412205530	NMDR	NEG	VanA, CTX-M, VanB	TEM, CTX-M, SHV, DHA, MCR5/6	CTX-M 1
412206620	NMDR	NEG	CTX-M	CTX-M	CTX-M 9
412205060	NMDR	NEG	invalido	TEM, CTX-M	NEG
412205540	NMDR	NEG	VanB	TEM, CMY	NEG
412206650	NMDR	NEG	neg	TEM	NEG
412204730	NMDR	NEG	VanB	NEG	NEG
412206570	NMDR	NEG	CTX-M	CTX-M	CTX-M 9
412209140	NMDR	NEG	CTX-M, VanB	TEM, CTX-M, SHV, DHA, MCR5/6	CTX-M 1
412207430	NMDR	NEG	VanB	SHV, MCR5/6	NEG
412205260	NMDR	NEG	CTX-M, VanB	TEM, CTX-M	CTX-M 9
412204460	NMDR	NEG	CTX-M	TEM, CTX-M, SHV	CTX-M 1
412208860	NMDR	escluso	CTX-M	TEM, CTX-M, DHA	CTX-M 1
412205300	NMDR	NEG	VanB	TEM, MCR1/2	pan.CMY
412205020	NMDR	NEG	VanB	DHA	NEG
41220546	KPC+ d	KPC e	KPC, VanA, CTX-M, VanB e	TEM, CTX-M, DHA e	KPC, CTX M 1 – 9 e
412207990	NMDR	NEG	VanB	SHV	NEG
412206460	NMDR	NEG	VanB	SHV, DHA, MCR5/6	pan.CMY
412204710	KPC +	GES-CPO, KPC	KPC, CTX-M, VanB	TEM, CTX-M, KPC, SHV	KPC CTX M 1
215218740	NMDR	NEG	neg	MCR5/6	NEG
215217840	NMDR	NEG	VanB	NEG	NEG
215217470	NMDR	NEG	CTX-M, VanB	TEM	CTX-M 1
377590150	NMDR	NEG	neg	TEM, DHA	CTX-M 1
412203680	NMDR	GES-CPO	neg	CTX-M, SHV, DHA	NEG
172358610	NMDR	NEG	neg	TEM, CMY	pan.CMY
172357510	NMDR	NEG	CTX-M	TEM, CTX-M, SHV	CTX-M 1
172358850	NMDR	NEG	VanB	TEM	CTX-M 1
172358640	NMDR	NEG	NEG	SHV	NEG
412210980	NMDR	escluso	VanA, VanB	TEM, CTX-M, OXA-23, OXA-51	OXA-23 OXA-51
377590330	NMDR	NEG	NEG	TEM	NEG
377591820	NMDR	NEG	NEG	TEM	pan.CMY
377589320	NMDR	NEG	NEG	NEG	NEG
37758693	negative a	VIM e	CTX-M, VanB e	CTX-M e	CTX-M 9, CMY e
377589120	negative a	VIM e	CTX-M	TEM, CTX-M	CTX-M 1
377589420	negative a	VIM e	VanA	NEG	NEG
377589530	negative a	VIM e	neg	NEG	NEG
377587620	negative a	VIM e	NEG	SHV	NEG
377588660	negative a	VIM e	CTX-M	TEM, CTX-M	CTX-M 1 – 9 pan.CMY OXA-23 OXA-51
215215710	negative a	VIM e	VanA, CTX-M	CTX-M, DHA, MCR 3/4	CTX-M 1
172357010	negative a	VIM e	NEG	NEG	NEG
377592500	negative a	VIM e	VanB	TEM, SHV	NEG
377588730	negative a	VIM e	NEG	TEM	NEG
377589140	negative a	VIM e	neg	TEM	pan.CMY
377590310	negative a	VIM e	VanB	TEM, SHV	NEG
172358780	negative a	VIM e	CTX-M	SHV, MCR 5/6	CTX-M 1
377581860	negative a	VIM e	neg	NEG	NEG
172358490	negative a	VIM e	CTX-M	TEM	NEG
172357560	negative a	VIM e	neg	TEM, DHA	pan.CMY
254577160	negative a	VIM e	neg	NEG	NEG
377588380	negative a	VIM e	neg	NEG	NEG
377590810	negative a	VIM e	neg	NEG	NEG
377586840	negative a	VIM e	neg	TEM	NEG
377588580	negative a	VIM e	CTX-M	CTX-M, DHA	CTX-M 1 – 9
377587460	negative a	VIM e	VanA	NEG	pan.CMY
377591450	negative a	VIM e	neg	NEG	NEG
412204950	negative a	VIM e	neg	NEG	NEG
377587220	negative a	VIM e	CTX-M	TEM, CTX-M	CTX-M 1
412208710	negative a	VIM e	CTX-M, VanB	TEM, CTX-M, SHV	CTX-M 1
377588550	negative a	VIM e	VanB	NEG	pan.CMY
377588170	negative a	VIM e	neg	CTX-M	NEG
412206550	negative a	VIM e	VanB	NEG	NEG
377587680	negative a	VIM e	VanA	TEM, DHA	NEG
377589860	negative a	VIM e	neg	NEG	NEG
377591210	negative a	VIM e	neg	TEM	NEG
377585330	negative a	VIM e	neg	NEG	NEG
377590620	negative a	VIM e	VanB	TEM	NEG
377588940	negative a	VIM e	neg	NEG	NEG
377585830	negative a	VIM e	neg	TEM	NEG
377590200	negative a	VIM e	CTX-M	TEM, DHA	pan.CMY
377591440	negative a	VIM e	neg	NEG	NEG
377587270	negative a	VIM e	neg	TEM	NEG
377586700	negative a	VIM e	CTX-M	TEM, SHV	CTX-M 1
377588240	negative a	VIM e	neg	DHA	NEG
377590640	negative a	VIM e	VanB	TEM, DHA	pan.CMY
377585820	negative a	VIM e	CTX-M	TEM	CTX-M 9
412206480	negative a	VIM e	CTX-M	NEG	INVALIDO
412204830	negative a	VIM e	VanA, CTX-M	TEM, CMY	CTX-M 1 pan.CMY
412206050	negative a	VIM e	CTX-M, VanB	TEM, CTX-M	CTX-M 1
412205880	negative a	VIM e	CTX-M, VanB	TEM	CTX-M 1
172358400	negative a	VIM e	NEG	TEM, CTX-M	NEG
377586590	negative a	VIM e	NEG	TEM, MCR-1	pan.CMY
377589920	negative a	VIM e	VanB	TEM	NEG
172358410	negative a	VIM e	VanB	NEG	NEG
172358460	negative a	VIM e	neg	NEG	NEG
412207110	negative a	VIM e	neg	NEG	NEG
412203050	negative a	VIM e	CTX-M	NEG	CTX-M 1
412204850	negative a	VIM e	CTX-M	CTX-M	CTX-M 9
412201270	negative a	VIM e	CTX-M	TEM, CTX-M, DHA	CTX-M 1 – 9 OXA-51
412206060	negative a	VIM e	CTX-M, VanB	NEG	CTX-M 9
215215880	negative a	VIM e	CTX-M	CTX-M, SHV	CTX-M 1
215218330	negative a	VIM e	NEG	CTX-M	NEG
215216530	negative a	VIM e	NEG	TEM, CTX-M	NEG
215218430	negative a	VIM e	neg		pan.CMY
215217390	negative a	VIM e	VanB	TEM, OXA-23, DHA	NEG
215209850	negative a	VIM e	neg	TEM	NEG
377590370	negative a	VIM e	neg	DHA	NEG
377590760	negative a	VIM e	neg	TEM	NEG
377590420	negative a	VIM e	neg	TEM	NEG
215216510	negative a	VIM e	VanB	SHV, OXA-51, MCR5/6	NEG
412220390	negative a	VIM e	VanB	NEG	NEG
412217050	negative a	VIM e	neg	MCR5/6	pan.CMY
412213290	negative a	VIM e	neg	TEM, CTX-M	pan.CMY
412219010	negative a	VIM e	CTX-M, VanB	TEM, SHV	CTX-M 1
412219040	negative a	VIM e	VanB	TEM	pan.CMY
412216630	negative a	VIM e	neg	TEM	NEG
412222430	negative a	VIM e	CTX-M, VanB	TEM, CTX-M, DHA	CTX-M 1
412219360	negative a	VIM e	CTX-M, VanB	TEM, MCR-1, MCR1/2	pan.CMY
172364710	negative a	VIM e	CTX-M, VanB	TEM, CTX-M	CTX-M 1
215224080	negative a	VIM e	neg	TEM	NEG
377606490	negative a	VIM e	neg	TEM	NEG
215225110	negative a	VIM e	neg	TEM, CTX-M	CTX-M 1
215224660	negative a	VIM e	CTX-M, VanB	TEM, MCR3/4	CTX-M 1
412224750	negative a	VIM e	neg	NEG	NEG
412224360	negative a	VIM e	VanB	TEM	NEG
124333480	negative a	VIM e	neg	NEG	pan.CMY
172365050	negative a	VIM e	VanB	NEG	NEG
172365500	negative a	VIM e	neg	TEM, CTX-M	NEG
172363520	negative a	VIM e	neg	TEM	NEG
215224600	negative a	VIM e	neg	TEM, CTX-M	NEG
377603740	negative a	VIM e	CTX-M	TEM, CTX-M, OXA-23	CTX-M 1
377606510	negative a	VIM e	neg	NEG	NEG
377606220	negative a	VIM e	VanB	TEM	NEG
377605320	negative a	VIM e	VanB	NEG	NEG
377605350	negative a	VIM e	NEG	TEM, MCR3/4	NEG
172367640	negative a	VIM e	NEG	SHV, DHA	NEG
172368430	negative a	VIM e	CTX-M, VanB	NEG	CTX-M 1 pan.CMY
172366730	negative a	VIM e	VanB	NEG	NEG
412218670	negative a	VIM e	NEG	NEG	NEG
412221800	negative a	VIM e	NEG	NEG	NEG
412217810	negative a	VIM e	VanA, CTX-M, VanB	TEM, CTX-M	CTX-M 1
412216890	negative a	VIM e	NEG	TEM	NEG
412224770	negative a	VIM e	NDM, OXA-48, VanA, CTX-M	TEM, CTX-M, NDM, SHV, OXA-48, MCR-1, CMY, MCR1/2	NDM CTX M 1 OXA 23 – 48 pan.CMY
412217770	negative a	VIM e	neg	TEM	NEG
412221120	negative a	VIM e	NEG	CMY	pan.CMY
412221450	negative a	VIM e	neg	TEM, DHA	CTX-M 1
377599760	negative a	VIM e	neg	SHV, OXA-48, OXA-51, SME, VIM, MCR5/6	pan.CMY
377592760	negative a	VIM e	CTX-M	TEM, CTX-M	CTX-M 1 pan.CMY
377600410	negative a	VIM e	VanB	NEG	pan.CMY
215223420	negative a	VIM e	VanB	TEM	NEG
215222440	negative a	VIM e	NEG	TEM	pan.CMY
377603010	negative a	VIM e	VanB	TEM	NEG
215220840	negative a	VIM e	neg	SHV, MCR5/6	NEG
215220300	negative a	VIM e	CTX-M, VanB	NEG	CTX-M 9
377600890	negative a	VIM e	VanB	NEG	pan.CMY
377600650	negative a	VIM e	CTX-M, VanB	NEG	CTX-M 1
215222330	negative a	VIM e	NEG	NEG	NEG
172365070	negative a	VIM e	NEG	NEG	NEG
172363580	negative a	VIM e	NEG	SHV, OXA-51, SME, MCR5/6	NEG
377603420	negative a	VIM e	invalido	NEG	NEG
17236326	negative a	VIM e	VIM e	TEM e	CMY e
172363530	negative a	VIM e	NEG	TEM	NEG
377601270	negative a	VIM e	NEG	TEM	CTX-M 1 pan.CMY
377599550	negative a	VIM e	NEG	NEG	NEG
172363470	negative a	VIM e	VanB	TEM	pan.CMY
377600150	negative a	VIM e	VanB	NEG	NEG
377600660	negative a	VIM e	neg	NEG	NEG
377600290	negative a	VIM e	CTX-M	TEM, SHV	CTX-M 1
172363360	negative a	VIM e	VanB	NEG	NEG
172363390	negative a	VIM e	neg	NEG	NEG
172363270	negative a	VIM e	CTX-M, VanB	TEM, CTX-M, DHA	CTX-M 1
172363100	negative a	VIM e	CTX-M	TEM, CTX-M, OXA-23	CTX-M 1 OXA 23-51
172363490	negative a	VIM e	NEG	NEG	pan.CMY
172363550	negative a	VIM e	CTX-M	TEM	CTX-M 1 pan.CMY
172363350	negative a	VIM e	NEG	TEM	pan.CMY
172363340	negative a	VIM e	NEG	TEM, DHA	NEG
17236309	negative a	VIM e	CTX-M, VIM e	TEM, CTX-M e	CTX-M 1, OXA 51 e
172362630	negative a	NEG	VanB	DHA	pan.CMY
172363400	negative a	NEG	neg	NEG	NEG
412217640	negative a	NEG	neg	TEM, DHA	NEG
412219910	negative a	NEG	invalido	NEG	NEG
412219060	negative a	escluso	CTX-M	NEG	CTX-M 1
412220100	negative a	NEG	NEG	NEG	NEG
412223950	negative a	NEG	NEG	TEM, CTX-M, SHV	NEG
41221975	negative a	negative b	KPC e	negative b	negative b
124333440	negative a	NEG	CTX-M	negative b	CTX-M 9
124332870	negative a	NEG	VanB	negative b	NEG
41221567	negative a	VIM e	VIM e	negative b	VIM e
412221780	negative a	NEG	VanB	negative b	NEG
412218640	negative a	NEG	neg	negative b	NEG
412221260	negative a	NEG	neg	negative b	NEG
412221970	negative a	escluso	KPC, VanB	negative b	KPC OXA 23 – 51 pan.CMY
412220970	negative a	NEG	neg	negative b	NEG
377601520	negative a	escluso	neg	negative b	NEG
215221940	negative a	NEG	CTX-M, VanB	negative b	CTX-M 1
412217590	negative a	NEG	CTX-M, VanB	negative b	pan.CMY
412217780	negative a	NEG	neg	negative b	NEG
412217660	negative a	NEG	CTX-M, VanB	negative b	CTX-M 1
412219340	negative a	NEG	VanB	negative b	NEG
412217970	negative a	escluso	CTX-M	negative b	CTX-M 9
412219070	negative a	NEG	NEG	negative b	NEG
412222720	negative a	NEG	VanB	negative b	NEG
377600040	negative a	NEG	neg	negative b	NEG
377600530	negative a	NEG	CTX-M, VanB	negative b	NEG
377601470	negative a	NEG	neg	negative b	pan.CMY
37760428	negative a	negative b	KPC e	negative b	c
377597060	negative a	negative b	VanA, VanB	DHA	NEG
377601000	negative a	negative b	VanB	NEG	NEG
254584030	negative a	negative b	neg	TEM, CTX-M, DHA	NEG
215221280	negative a	negative b	CTX-M	TEM, CTX-M, OXA-23, OXA-51	CTX-M 1 OXA 23-51
412219780	negative a	negative b	VanB	NEG	NEG
215222610	negative a	negative b	CTX-M	CTX-M	CTX-M 1
172365120	negative a	negative b	VanB	TEM	NEG
412218610	negative a	negative b	CTX-M	NEG	CTX-M 9
377603950	negative a	negative b	VanA	NEG	pan.CMY
377603880	negative a	negative b	neg	TEM, DHA, CMY	pan.CMY
377596560	negative a	negative b	VanB	TEM	NEG
377604960	negative a	negative b	neg	TEM	NEG
377603170	negative a	negative b	neg	DHA	NEG
172366130	negative a	negative b	invalido	NEG	NEG
172364520	negative a	negative b	CTX-M	TEM CTX-M	CTX-M 9 pan.CMY
172361460	negative a	negative b	NEG	TEM	CTX-M 1
377600910	negative a	negative b	CTX-M	CTX-M, SHV	CTX-M 1 pan.CMY
215223070	negative a	negative b	VanB	CTX-M, SHV	pan.CMY
377602470	negative a	negative b	CTX-M, VanB	NEG	CTX-M 1 pan.CMY
215224440	negative a	negative b	CTX-M	CTX-M	CTX-M 9
254584010	negative a	negative b	VanB	SHV	NEG
377605200	negative a	negative b	neg	TEM	pan.CMY
21522302	negative a	negative b	VanB e	TEM, OXA-48 e	negative b
412220930	negative a	negative b	CTX-M	TEM	pan.CMY
412221590	negative a	negative b	CTX-M	TEM, CTX-M, SHV	CTX-M 1 OXA 51
412220360	negative a	negative b	neg	TEM	NEG
412217720	negative a	negative b	VanB	NEG	NEG
412219650	negative a	negative b	NEG	NEG	NEG
412221050	negative a	negative b	neg	NEG	NEG
412217710	negative a	negative b	CTX-M, VanB	TEM, CTX-M	pan.CMY
412221890	negative a	negative b	VanA, CTX-M	CTX-M	CTX-M 1 – 9
412217950	negative a	negative b	CTX-M, VanB	CTX-M	CTX-M 1
412217930	negative a	negative b	VanB	NEG	pan.CMY
412213430	negative a	negative b	invalido	TEM	NEG
412217520	negative a	negative b	CTX-M	TEM, CTX-M	CTX-M 1
412221320	negative a	negative b	CTX-M, VanB	CTX-M, SHV	CTX-M 1 pan.CMY
412219160	negative a	negative b	neg	TEM	NEG
412211360	negative a	negative b	VanB	DHA	NEG
412218310	negative a	negative b	VanB	TEM	NEG
412217680	negative a	negative b	neg	NEG	NEG
412220250	negative a	negative b	CTX-M, VanB	TEM, CTX-M	CTX-M 1
41221853	negative a	negative b	KPC, CTX-M e	TEM, CTX-M e	CTX-M 1 – 9 e
41220683	KPC+ d	VIM, KPC e	KPC, CTX-M, VanB e	TEM, CTX-M, KPC, SHV, DHA e	KPC, CTX M 1 e
412206150	NMDR	NEG	VanB	TEM, DHA	OXA-23 OXA-51
412213350	NMDR	NEG	NEG	TEM	NEG
412219180	NMDR	NEG	neg	CMY	Inibizione SPIKE
412217570	NMDR	NEG	neg	NEG	pan.CMY
412218850	NMDR	NEG	neg	NEG	pan.CMY
412210810	NMDR	AcOXA	VanB	TEM, CTX-M, OXA-23, OXA-51, MCR5/6	OXA-23 OXA-51 pan.CMY
412218690	NMDR	escluso	VanB	NEG	NEG
172363560	NMDR	NEG	VanB	TEM, CTX-M, DHA	NEG
17236197	negative a	KPC e	KPC, CTX-M e	TEM, CTX-M, SHV e	KPC, CTX M 1 e
215222150	negative a	NEG	VanA		NEG
215222260	negative a	NEG	neg	NEG	NEG
215223450	negative a	NEG	neg	TEM	NEG
215222730	negative a	NEG	neg	NEG	NEG
215223030	negative a	NEG	VanB	NEG	NEG
412222010	negative a	NEG	neg	TEM, DHA	NEG
412221770	negative a	NEG	neg	TEM, DHA	NEG
412221460	negative a	NEG	VanB	TEM	NEG
412213090	negative a	KPC	KPC, VanB	TEM, KPC, SHV, CMY, MCR5/6	KPC OXA 23 – 51
412214100	negative a	escluso	CTX-M, VanB	TEM, CTX-M	CTX-M 1
172366020	negative a	escluso	VanA, CTX-M, VanB	CTX-M	CTX-M 1
172366160	negative a	NEG	neg	NEG	NEG
17236536	negative a	negative b	CTX-M, VIM, VanB e	CTX-M e	CTX-M 1 e
172365450	negative a	NEG	neg	TEM, DHA	NEG
172366350	negative a	NEG	VanB	TEM	pan.CMY
412230320	negative a	NEG	neg	TEM
412232450	negative a	NEG	neg	NEG
412233800	negative a	NEG	CTX-M	TEM, CTX-M, DHA
412233900	negative a	NEG	CTX-M	TEM, CTX-M, SHV
412235620	negative a	NEG	VanB	NEG
412233650	negative a	OXA-48/181, NDM, MCR	NDM, OXA-48, VanA, CTX-M, VIM	TEM, CTX-M, NDM, SHV, OXA-48, MCR-1, CMY, MCR1/2
412227960	negative a	NEG	CTX-M	TEM, CTX-M
412235690	negative a	NEG	VanB	NEG
412230670	negative a	NEG	VanB	TEM
172371730	negative a	NEG	neg	DHA
412233610	negative a	NEG	neg	TEM, DHA
412231400	negative a	NEG	neg	TEM
412233970	negative a	NEG	VanB	TEM
412231140	negative a	NEG	VanB	TEM
412230760	negative a	NEG	CTX-M	TEM, CTX-M
412229050	negative a	NEG	VanB	TEM
412235660	negative a	NEG	neg	TEM
172371700	negative a	NEG	VanA, CTX-M, VanB	TEM, CTX-M
412228000	negative a	NEG	CTX-M, VanB	CTX-M, SHV, CMY
215227720	negative a	NEG	VanB	NEG
215226110	negative a	NEG	VanB	NEG
172371580	negative a	NEG	neg	TEM, CTX-M, DHA
412227440	negative a	NEG	VanB	DHA
412233320	negative a	escluso	CTX-M	TEM, OXA-23
412231260	negative a	NEG	CTX-M	CTX-M, DHA
412229180	negative a	NEG	CTX-M	NEG
412230660	negative a	NEG	neg	DHA
412231010	negative a	KPC	KPC	TEM, KPC, SHV
172371630	negative a	NEG	VanB	TEM
215225790	negative a	NEG	VanB	NEG
377612310	negative a	NEG	VanB	TEM
377611160	negative a	NEG	neg	NEG
377615060	negative a	GES-CPO	neg	TEM
37761650	negative a	AcOXA, KPC e	KPC, VanA, CTX-M, VanB e	TEM, CTX-M e	c
377615110	negative a	NEG	neg	TEM, SHV, DHA	c
412233220	negative a	NEG	VanA, VanB	TEM, DHA	c
412228020	negative a	KPC	KPC, CTX-M, VanB	TEM, CTX-M, KPC, SHV	c
412231510	negative a	NEG	CTX-M	TEM, CTX-M, SHV	c
215227740	negative a	NEG	NEG	NEG	c
172368410	negative a	NEG	NEG	TEM, CTX-M	c
412229730	negative a	NEG	neg	NEG	c
412233680	negative a	AcOXA, KPC	KPC, CTX-M	TEM, CTX-M, KPC, OXA-23, DHA	c
412229690	negative a	NEG	NEG	NEG	c
412237920	negative a	NEG	VanB	SHV	c
412237450	negative a	NEG	CTX-M	NEG	c
41223060	negative a	negative b	KPC e	DHA e	c
412230970	negative a	negative b	NEG	TEM	c
412228590	negative a	negative b	VanB	NEG	c
412230210	negative a	negative b	neg	NEG	c
377618000	negative a	negative b	CTX-M	TEM, CTX-M, SHV	c
412230060	negative a	negative b	CTX-M	NEG	c
412230640	negative a	negative b	KPC, VanB	TEM, KPC, OXA-23, DHA	c
412230590	negative a	negative b	neg	NEG	c
412230920	negative a	negative b	CTX-M, VanB	TEM, CTX-M	c
412228990	negative a	negative b	CTX-M	DHA	c
412230620	negative a	negative b	CTX-M	TEM, CTX-M, DHA, MCR3/4	c
412234100	negative a	negative b	KPC, CTX-M	KPC, ,+DHA	c
412233850	negative a	negative b	VanA, CTX-M	NEG	c
412229240	negative a	negative b	NEG	NEG	c
412229510	negative a	negative b	VanB	TEM	c
412231440	negative a	negative b	VanB	NEG	c
412232850	negative a	negative b	VanB	TEM, CTX-M	c
412218620	negative a	negative b	VanB	TEM	c
412231810	negative a	negative b	invalido	NEG	c
215227530	negative a	negative b	CTX-M, VanB	TEM, CTX-M	c
215225910	negative a	negative b	VanB	NEG	c
215228220	negative a	negative b	neg	TEM, SHV	c
412225090	negative a	negative b	neg	DHA	c
412232660	negative a	negative b	CTX-M	NEG	c
377615890	negative a	negative b	NEG	NEG	c
215226610	negative a	negative b	NEG	TEM	c
215225930	negative a	negative b	VanA	NEG	c
215225900	negative a	negative b	neg	NEG	c
377616020	negative a	negative b	CTX-M	TEM	c
412228970	negative a	negative b	CTX-M	TEM	c
377611590	negative a	negative b	neg	TEM	c
412233810	negative a	negative b	CTX-M, VanB	NEG	c
412233240	negative a	negative b	neg	NEG	c
412232500	negative a	negative b	VanB	DHA	c
412231390	negative a	negative b	neg	NEG	c
377597780	negative a	negative b	CTX-M	TEM, CTX-M, OXA-51	c
377606920	negative a	negative b	NEG	NEG	c
37761130	negative a	negative b	CTX-M e	OXA-48 e	c
377612910	NMDR	NEG	VanB	NEG
377613310	NMDR	NEG	VanB	NEG
377612030	NMDR	NEG	CTX-M	CTX-M
377611420	NMDR	NEG	CTX-M, VanB	TEM, CTX-M
377613320	NMDR	NEG	CTX-M, VanB	TEM, CTX-M
377612930	NMDR	NEG	neg	TEM, DHA
172371690	NMDR	NEG	CTX-M, VanB	TEM, CTX-M
172371740	NMDR	NEG	neg	NEG
172371720	NMDR	escluso	invalido	TEM, CTX-M
172371970	NMDR	NEG	NEG	SHV
172371040	NMDR	NEG	CTX-M	TEM
Reference
negative a (routine screening tests) = no growth
negative b (molecular methods) = no signal detected for the targets
empty cell c = test not performed
KPC + d = blaKPC-containing isolate on culture
KPC, NDM, VIM, IMP, OXA-48, AcOXA, MCR 1/2, GES-CPO, VanA, VanB, CTX-M, TEM, DHA, CTX-M, CMY, SHV, OXA 23, 51-like, SME, OXA-23,51,58- like, CTX-M group 1 and group 9, GES e = targets detected
